# Supplementary material for: Farm Atmosphere: Calm Attention and Mobility Characterise Positive Horse Welfare
Source: Animals (Basel). 2026 May 20;16(10):1557. doi: 10.3390/ani16101557 (PMC13203647; doi:10.3390/ani16101557)
Supplement: Supplementary file 1 [file animals-16-01557-s001.zip]

Archive with 2 entries (2 files):
- SuppTable1.pdf
- SuppTable2.pdf
